# Supplementary material for: Isolation and Characterization of Germline Stem Cells in Protogynous Hermaphroditic Monopterus albus
Source: Int J Mol Sci. 2022 May 24;23(11):5861. doi: 10.3390/ijms23115861 (PMC9180834; doi:10.3390/ijms23115861)
Supplement: Supplementary file 1 [file ijms-23-05861-s001.zip]

Archive with 1 entries (1 files):
- ijms-1701276.pptx
